# Supplementary material for: Supervised resistance training in an individual with glioblastoma undergoing chemoradiation: a case report
Source: Front Oncol. 2026 Jan 21;16:1711875. doi: 10.3389/fonc.2026.1711875 (PMC12867867; doi:10.3389/fonc.2026.1711875)
Supplement: Supplementary file 1 [file Table1.xlsx]

## Sheet: Patient Data
Session 1									Session 2									Session 3									Session 4									Session 5									Session 6
Planned Exercise Dose									Planned Exercise Dose									Planned Exercise Dose									Planned Exercise Dose									Planned Exercise Dose									Planned Exercise Dose
Date	2024-11-01								Date (Double Click cell):	2025-11-04								Date (Double Click cell):	2025-11-06								Date (Double Click cell):	2025-11-08		Missed						Date (Double Click cell):	2024-11-12								Date (Double Click cell):	2025-11-14
Sleep (0-10):	6	Energy (0-10):	8	Pain (0-10):		0			Sleep (0-10):	5	Energy (0-10):	10	Pain (0-10):		0			Sleep (0-10):	5	Energy (0-10):	9	Pain (0-10):		0			Sleep (0-10):	5	Energy (0-10):	5	Pain (0-10):		5			Sleep (0-10):	6	Energy (0-10):	9	Pain (0-10):		0			Sleep (0-10):	7	Energy (0-10):	10	Pain (0-10):
Chemotherapy this week (y/n)	No								Chemotherapy this week (y/n)	No								Chemotherapy this week (y/n)	No								Chemotherapy this week (y/n)	No								Chemotherapy this week (y/n)	No								Chemotherapy this week (y/n)	Yes
Recovery Status Notes:	Recovery status suggests participant is optimally recovered. Consider increasing training volume by 5-10%								Recovery Status Notes:	Recovery status suggests participant is optimally recovered. Consider increasing training volume by 5-10%								Recovery Status Notes:	Recovery status suggests participant is optimally recovered. Consider increasing training volume by 5-10%								Recovery Status Notes:	Recovery status suggest participant is moderately recovered. Keep training volume as is								Recovery Status Notes:	Recovery status suggests participant is optimally recovered. Consider increasing training volume by 5-10%								Recovery Status Notes:	Recovery status suggests participant is optimally recovered. Consider increasing training volume by 5-10%
Pre Session Notes:									Pre Session Notes:									Pre Session Notes:									Pre Session Notes:									Pre Session Notes:									Pre Session Notes:
	Exercise	Sets	Reps	Weight	RIR	Exercise Volume				Exercise	Sets	Reps	Weight	RIR	Exercise Volume				Exercise	Sets	Reps	Weight	RIR	Exercise Volume				Exercise	Sets	Reps	Weight	RIR	Exercise Volume				Exercise	Sets	Reps	Weight	RIR	Exercise Volume				Exercise	Sets	Reps	Weight
	DB RDL	4	10	15	~2	600				DB Step-ups	4	10	10	~2	400				DB Chest Press	4	15	7	~2	420				DB RDL	4	10	15	~2	600				DB Step-ups	4	10	10	~2	400				DB Chest Press	4	15	7
	1/2 Kneeling Shoulder Press	4	10	10	~2	400				DB Incline Chest Press	4	10	10	~2	400				Hex Bar Squats	4	15	63	~2	3780				1/2 Kneeling Shoulder Press	4	10	10	~2	400				DB Incline Chest Press	4	10	10	~2	400				Hex Bar Squats	4	15	63
	DB Split Squat	4	12	6	~2	288				DB Row	4	10	20	~2	800				TRX Rows	4	15	0	~2	0				DB Split Squat	4	12	6	~2	288				DB Row	4	10	20	~2	800				TRX Rows	4	15	0
	Bentover Row	4	12	30	~2	1440				Hip Thrust	4	10	55	~2	2200				Goblet Squat	4	15	10	~2	600				Bentover Row	4	12	30	~2	1440				Hip Thrust	4	10	55	~2	2200				Goblet Squat	4	15	10
	V-Ups	4	12	0	~2	0				Static Deadbug	4	60	0	~2	0				Supinated Band Pull Apart	4	12	0	~2	0				V-Ups	4	12	0	~2	0				Static Deadbug	4	60	0	~2	0				Supinated Band Pull Apart	4	12	0
	Push Ups	4	15	0	~2	0				DB Shoulder Press	4	10	10	~2	400				Ball Smashes	4	15	6	~2	360				Push Ups	4	15	0	~2	0				DB Shoulder Press	4	10	10	~2	400				Ball Smashes	4	15	6
						0									0									0									0									0
						0									0																		0									0
						0									0																		0									0
						0									0																		0									0
						0									0																		0									0
				Session Volume		2728							Session Volume		4200							Session Volume		5160							Session Volume		2728							Session Volume		4200							Session Volume
Post Session Notes:									Post Session Notes:									Post Session Notes:									Post Session Notes:									Post Session Notes:									Post Session Notes:
Completed Exercise Dose									Completed Exercise Dose									Completed Exercise Dose									Completed Exercise Dose									Completed Exercise Dose									Completed Exercise Dose
	Exercise	Sets	Reps	Weight	RIR	Exercise Volume	RDI			Exercise	Sets	Reps	Weight	RIR	Exercise Volume	RDI			Exercise	Sets	Reps	Weight	RIR	Exercise Volume	RDI			Exercise	Sets	Reps	Weight	RIR	Exercise Volume	RDI			Exercise	Sets	Reps	Weight	RIR	Exercise Volume	RDI			Exercise	Sets	Reps	Weight
	DB RDL	4	10	15	~2	600	1			DB Step-ups	4	10	10	~2	600	1.5			DB Chest Press	4	15	7	~2	420	1								0	0			DB Step-ups	4	10	12.5	~2	500	1.25			DB Chest Press	4	15	13.75
	1/2 Kneeling Shoulder Press	4	10	10	~2	400	1			DB Incline Chest Press	4	10	10	~2	675	1.6875			Hex Bar Squats	4	15	63	~2	3780	1								0	0			DB Incline Chest Press	4	10	12.5	~2	500	1.25			Hex Bar Squats	4	15	73.5
	DB Split Squat	4	12	6	~2	288	1			DB Row	4	10	20	~2	576	0.72			TRX Rows	4	15	0	~2	0	#DIV/0!								0	0			DB Row	4	10	25	~2	1000	1.25			TRX Rows	4	15	0
	Bentover Row	4	12	30	~2	1440	1			Hip Thrust	4	10	55	~2	480	0.218182			Goblet Squat	4	15	10	~2	600	1								0	0			Hip Thrust	4	10	67.5	~2	2700	1.22727			Goblet Squat	4	15	25
	V-Ups	4	12	0	~2	0				Static Deadbug	4	60	0	~2	0	#DIV/0!			Supinated Band Pull Apart	4	12	0	~2	0	#DIV/0!								0				Static Deadbug	4	60	0	~2	0	#DIV/0!			Supinated Band Pull Apart	4	12	0
	Push Ups	4	15	0	~2	0	#DIV/0!			DB Shoulder Press	4	10	10	~2	432	1.08			Ball Smashes	4	15	6	~2	360	1								0	#DIV/0!			DB Shoulder Press	4	10	12.5	~2	500	1.25			Ball Smashes	4	15	10
						0	#DIV/0!								0	#DIV/0!								0	#DIV/0!								0	#DIV/0!								0	#DIV/0!
						0	#DIV/0!								0	#DIV/0!								0	#DIV/0!								0	#DIV/0!								0	#DIV/0!
						0	#DIV/0!								0	#DIV/0!								0	#DIV/0!								0	#DIV/0!								0	#DIV/0!
						0	#DIV/0!								0	#DIV/0!								0	#DIV/0!								0	#DIV/0!								0	#DIV/0!
				Session Volume		2728	1						Session Volume		2763	0.657857						Session Volume		5160	1						Session Volume		0	0						Session Volume		5200	1.2381						Session Volume
Missed Session	Enter "1" if yes	Notes							Missed Session	Enter "1" if yes	Notes							Missed Session	Enter "1" if yes	Notes							Missed Session	Enter "1" if yes	Notes							Missed Session	Enter "1" if yes	Notes							Missed Session	Enter "1" if yes	Notes
Vacation									Vacation									Vacation									Vacation									Vacation									Vacation
Fatigue									Fatigue									Fatigue									Fatigue									Fatigue									Fatigue
Injury									Injury									Injury									Injury									Injury									Injury
Treatment Rel pain									Treatment Rel pain									Treatment Rel pain									Treatment Rel pain									Treatment Rel pain									Treatment Rel pain
Nausea									Nausea									Nausea									Nausea									Nausea									Nausea
General illness									General illness									General illness									General illness									General illness									General illness
Conflicting appointments									Conflicting appointments									Conflicting appointments									Conflicting appointments	1								Conflicting appointments									Conflicting appointments
General Pain									General Pain									General Pain									General Pain									General Pain									General Pain
Other									Other									Other									Other									Other									Other
Not Recorded									Not Recorded									Not Recorded									Not Recorded									Not Recorded									Not Recorded
Personal									Personal									Personal									Personal									Personal									Personal
Withdrew									Withdrew									Withdrew									Withdrew									Withdrew									Withdrew
Dose Modification/ Session Termination	Enter "1" if yes	Notes
									Dose Modification/ Session Termination	Enter "1" if yes	Notes							Dose Modification/ Session Termination	Enter "1" if yes	Notes							Dose Modification/ Session Termination	Enter "1" if yes	Notes							Dose Modification/ Session Termination	Enter "1" if yes	Notes							Dose Modification/ Session Termination	Enter "1" if yes	Notes
Modification Type
Sets									Modification Type									Modification Type									Modification Type									Modification Type									Modification Type
Reps									Sets									Sets									Sets									Sets									Sets
Weight									Reps									Reps									Reps									Reps									Reps
Exercise selection									Weight									Weight									Weight									Weight									Weight
Exercise removal									Exercise selection									Exercise selection									Exercise selection									Exercise selection									Exercise selection
Session Termination									Exercise removal									Exercise removal									Exercise removal									Exercise removal									Exercise removal
									Session Termination									Session Termination									Session Termination									Session Termination									Session Termination
Modification Reason
Fatigue									Modification Reason									Modification Reason									Modification Reason									Modification Reason									Modification Reason
Nausea									Fatigue									Fatigue									Fatigue									Fatigue									Fatigue
Range of motion									Nausea									Nausea									Nausea									Nausea									Nausea
Upper extremity pain									Range of motion									Range of motion									Range of motion									Range of motion									Range of motion
Lower extremity pain									Upper extremity pain									Upper extremity pain									Upper extremity pain									Upper extremity pain									Upper extremity pain
Dizziness									Lower extremity pain									Lower extremity pain									Lower extremity pain									Lower extremity pain									Lower extremity pain
Gastrointestinal related									Dizziness									Dizziness									Dizziness									Dizziness									Dizziness
Headache									Gastrointestinal related									Gastrointestinal related									Gastrointestinal related									Gastrointestinal related									Gastrointestinal related
Lymphedema flare-up									Headache									Headache									Headache									Headache									Headache
Treatment related pain									Lymphedema flare-up									Lymphedema flare-up									Lymphedema flare-up									Lymphedema flare-up									Lymphedema flare-up
Lower body bone pain									Treatment related pain									Treatment related pain									Treatment related pain									Treatment related pain									Treatment related pain
Upper body bone pain									Lower body bone pain									Lower body bone pain									Lower body bone pain									Lower body bone pain									Lower body bone pain
Other									Upper body bone pain									Upper body bone pain									Upper body bone pain									Upper body bone pain									Upper body bone pain
Not Recorded									Other									Other									Other									Other									Other
									Not Recorded									Not Recorded									Not Recorded									Not Recorded									Not Recorded
			Recovery status suggests participant is optimally recovered. Consider increasing training volume by 5-10%
												Recovery status suggests participant is optimally recovered. Consider increasing training volume by 5-10%									Recovery status suggests participant is optimally recovered. Consider increasing training volume by 5-10%									Recovery status suggest participant is moderately recovered. Keep training volume as is									Recovery status suggests participant is optimally recovered. Consider increasing training volume by 5-10%									Recovery status suggests participant is optimally recovered. Consider increasing training volume by 5-10%
[truncated: 217 more columns]
